# Supplementary material for: Altered Extracellular Vesicle miRNA Profile in Prodromal Alzheimer’s Disease
Source: Int J Mol Sci. 2023 Sep 29;24(19):14749. doi: 10.3390/ijms241914749 (PMC10572781; doi:10.3390/ijms241914749)
Supplement: Supplementary file 1 [file ijms-24-14749-s001.zip]

Archive with 1 entries (1 files):
- ijms-2616446-supplementary.xlsx
