# Supplementary material for: Altered Extracellular Vesicle miRNA Profile in Prodromal Alzheimer’s Disease
Source: Int J Mol Sci. 2023 Sep 29;24(19):14749. doi: 10.3390/ijms241914749 (PMC10572781; doi:10.3390/ijms241914749)
Supplement: Supplementary file 1 [file ijms-24-14749-s001.zip › ijms-2616446-supplementary.xlsx]

## Sheet: miRNA ΔCT EVs totali
	miRNAs
Biological Group	ath-miR159a_000338	dme-miR-7_000268	hsa-let-7a#_002307	hsa-let-7a_000377	hsa-let-7b#_002404	hsa-let-7b_002619	hsa-let-7c#_002405	hsa-let-7c_000379	hsa-let-7d_002283	hsa-let-7e#_002407	hsa-let-7e_002406	hsa-let-7f_000382	hsa-let-7f-1#_002417	hsa-let-7f-2#_002418	hsa-let-7g#_002118	hsa-let-7g_002282	hsa-miR-1_002222	hsa-miR-100#_002142	hsa-miR-100_000437	hsa-miR-101#_002143	hsa-miR-101_002253	hsa-miR-103_000439	hsa-miR-105#_002168	hsa-miR-106a#_002170	hsa-miR-106a_002169	hsa-miR-106b#_002380	hsa-miR-106b_000442	hsa-miR-107_000443	hsa-miR-10a#_002288	hsa-miR-10a_000387	hsa-miR-10b#_002315	hsa-miR-10b_002218	hsa-miR-1178_002777	hsa-miR-1179_002776	hsa-miR-1180_002847	hsa-miR-1182_002830	hsa-miR-1183_002841	hsa-miR-1197_002810	hsa-miR-1200_002829	hsa-miR-1201_002781	hsa-miR-1203_002877	hsa-miR-1204_002872	hsa-miR-1205_002778	hsa-miR-1208_002880	hsa-miR-122#_002130	hsa-miR-122_002245	hsa-miR-1224-3P_002752	hsa-miR-1225-3P_002766	hsa-miR-1226#_002758
HC	-0.205	-0.827			5.418		-3.366	-6.248					-10.539		-4.348			-24.122		-6.414				4.822			-7.666		-7.381		-0.696			-11.038	-17.781		-14.239	1.598					1.619	-3.577		-7.138		-6.396	-4.379
HC	5.076						12.014	-5.527	-3.426													-5.749					-8.562				0.033						-9.197			4.66								-13.56
HC	-5.641	-3.797						0.97	1.046	-22.394			1.964					-5.646				0.129			-4.776	-18.417	-2.625		0.406	1.863	-3.06			-3.039	5.487		-17.381			-0.842	0.5			-10.384		-0.611	-4.953	-9.565
HC		-5.919							-4.475							-6.455									-10.27	-11.57	-7.764				-4.22						-16.901							-8.304		-8.417		-10.053
HC	-4.7495	-7.517						-3.017														-6.075			-7.512		-6.133	-4.327		-1.718	-3.359						-21.47							-15.122		-5.97		-25.219
HC	-6.393			-9.558	-0.633			-6.953	-4.786										-4.836			-4.906			-10.428		-9.156			-4.618	-5.639			-10.913			-17.475							-8.279		-7.353		-5.459
HC	2.685	-6.862			-6.892		-7.698	-3.477				-8.252	-5.997				-0.451	23.24	-12.105		-2.443	-8.334			-10.951	15.648	-10.73	-2.87		-3.961	7.578		-7.788	15.239			3.117		-6.613					-8.678		-6.014	-8.672	-6.649
HC	-1.5145	-2.767		-7.677				-3.915			-8.212		4.115						-6.977		-4.22	-7.593			-10.125		-9.988		2.677	0.623	-2.455	1.326					-16.319							-13.191		-7.944		-3.852
HC		-5.343		-9.668				-5.319		8.824											-2.655	-6.659			-9.669		-9.277	-3.973			-10.823			5.785			-10.343							-5.876		-5.395		5.818
HC		-5.715		-9.377				-3.263			-7.709	-4.357				-1.1			-4.969		-4.448	-7.008			-10.249		-10.608	-3.201		-4.213	3.63	-1.67		9.223			-14.35							-6.746		-6.834		-6.09
HC	4.637	-0.055						-7.189											-7.176			-6.392			-8.652		-9.405			-6.294	1.1	-3.855					-12.612							-9.475		-8.375	1.088	-7.45
HC		-6.434		-9.911			8.363					-6.573	-15.676						-6.902		-3.876	-6.764			-9.384		-9.273			-2.457	-3.173	-0.855		-14.403			-18.69							-10.756		-5.739		-7.877
HC				-8.981				-3.714													-0.464	-5.555			-8.739		-8.092		5.393		4.466			1.484	3.711		-12.019	7.924						-12.368				3.995
HC		-9.398						-19.79										-11.889	-0.284						-2.416		-1.304				0.405	6.886		10.909			-18.843							-13.631		1.725		-8.123
HC	-4.202	-10.988				-3.564		-4.095											-8.233						-6.477		-5.591				-15.559													-16.25		-7.524		-17.838
HC	-6.024																-6.009					-7.176					-26.153				-21.522		-3.107	-7.148			-12.274							-12.586		-4.866		-7.198
HC									-5.321												-3.671				-10.451		-9.208				-2.294	1.235		1.843			-14.799							-24.955		-7.439		-17.318
HC		6.234						3.427										10.495	2.06						-2.611		0.103	2.247			6.194						-10.504							-2.866		2.326		-3.941
HC		-3.551							-3.805							-5.439		-4.017	-5.872	-21.109		-6.191			-9.063		-5.371		-7.96		2.263			-3.303			-13.777							-20.977				-12.829
HC	-6.547								-5.76		-6.42									6.486							2.605										-2.092									-6.548
MCI	-7.212	-3.068					-11.119	-0.309	1.158												2.135				-4.887		-4.53			-0.655	2.38					5.597	-17.552									-1.334		-9.348
MCI		-4.166		-2.453				-0.074	0.983			-0.976			6.899	1.455		4.417	0.061			0.771			-4.02		-3.781		6.325	0.132	-8.406			13.797	4.865		-15.594					9.118		-12.614		-0.384		-9.662
MCI	-6.378							-1.959								-5.8			-7.885			-5.85			-11.573		-10.932			-2.428							-18.307							-7.17		-7.882		-7.548
MCI						-7.29																-9.895			-11.72		-9.149				0.983						-16.753							0.01		-9.118		-10.461
MCI		-2.843		-10.391	-9.493	-6.726		-5.604			-6.976	-5.935							-7.497		-5.736	-8.64			-11.268	-8.52	-10.998	-4.332	-1.802	-5.213	-3.299	-2.21					-16.834				-2.124		4.052	-4.393		-7.824		-7.593
MCI		-3.171		-9.868		-9.192		-5.982			-8.081	-7.74				-10.742		1.726	-6.631		-5.588	-7.955			-12.011	-7.238	-11.948		-1.526		-2.351	-0.919		1.477	-1.673		-17.842							-11.019		-8.849		-6.695
MCI		-1.563		-8.814				-0.041			-6.705								-5.668		-2.647	-6.007			-10.139		-8.921			-4.271	-0.92	0.412					-18.136			2.79				-18.641		-7.143		-5.317
MCI			7.376						1.364					16.374							5.098				-3.726		-3.49			2.611	-4.517						-0.805							8.732		-0.316		5.128
MCI	-4.763							-6.143	-5.588							-6.168			-7.443		-4.72	-7.375			-12.052	-25.132	-11.578			-5.197	-4.773	-3.613			-2.17		-20.569			-2.712			2.647	-10.12		-8.127		-29.269
MCI	-2.0895			-10.806	2.92			-2.601	-4.947			-6.802				-4.451			-6.564			-6.516		9.57	-10.137		-7.844		-0.258	-6.251	3.449		5.905		11.752		-14.267	6.034			-16.349			-14.939		-7.322		1.268
MCI	-26.715	-1.161																							-8.155		-6.379				1.94						-15.725							-6.497				-21.462
MCI				-8.466					-4.471			-5.632							-9.269		-2.493	-5.842			-9.983		-9.605	-4.467	1.597	-3.478	-0.982	-0.798		-23.519			-4.712							-15.557		-6.97		-1.569
MCI	12.939	7.211	-10.259					-3.461	-5.779							-6.014			-6.023		-4.528				-9.991		-9.075		17.808		-3.199			20.09			-5.049							13.132		-6.05		9.839	20.259
MCI								-5.979								-5.161									-10.383		-9.956				9.603						-12.437							-4.478		-7.033
MCI	-5.23	-8.888	-25.99	-10.699		-9.337		-6.07	-5.819		-8.704					-5.167		1.69			-2.608	-6.912			-11.092		-23.343			-6.249	-4.097	-0.407		-5.519			-20.103						-14.594	-20.462	2.837	-8.371		-6.205
MCI		-17.914				-3.743		-6.837											-5.458		-0.984	-4.411			-9.067		-9.372				-3.634				-3.667		-21.285					-14.223		-24.446		-6.328		-11.623
MCI	-6.346	2.846						-2.827	-0.808			-6.56									-4.262	-7.972			-10.415	-6.162	-9.553			-6.281	-3.069				-2.425		-17.007							-7.791		-7.261		-7.148
MCI		-2.416		-10.036		-7.759		-5.075			-7.011	-5.954							-11.137		-5.654	-7.857			-11.395		-11.913			-3.198	0.508	1.773					-17.552							-11.93		-7.808		-5.141
MCI	-0.202	-6.388						-5.988	-1.566										-6.975		-4.191	-6.795			-10.023		-9.261	-5.887			1.86						-17.865			2.237				-15.959		-6.245		-12.03
AD				-9.272				-4.692	-5.825							-5.765					-2.696	-6.425			-11.371	-4.748	-10.827			-5.608	-21.386	-0.124		2.519			-18.976			-9.223				-15.545		-6.863		-4.186
AD		-3.986		-11.578				-6.976	-7.583								-3.061	6.841			-4.056	-8.166			-12.458	-1.363	-12.032			-5.891	-3.82	-0.64		1.948			-16.963							-10.669		-7.544	-1.685	-9.859
AD	-0.156	0.629	-25.034					-2.46		2.047			-11.358					2.465			-1.772	-6.939	-2.911	8.696	-10.625		-9.007		-3.913		-11.645			-15.587			-15.217	-9.486		-22.378		4.088			-3.168	-6.734	-5.266	1.317	3.377
AD	-3.0765	7.627		-11.003	4.703			-7.195	-6.579		-8.844	-8.078				-7.439	-4.543	-0.727	-7.257	-5.136	-4.14	-7.291	9.156	6.667	-11.536	0.106	-23.825			-5.739	-1.527	-0.873		6.049	4.577		-11.757				4.575	8.222		-10.381		-7.078		-10.329
AD	0.011	-5.225	-1.796	-11.404		-7.421		-11.02	-0.72		-9.592	-6.716				-4.739			-12.388		-6.255	-8.385			-11.936		-11.403	-5.754		-4.747	3.333	0.143		3.749			-16.145							-14.654	0.312	-15.915		-6.173
AD		6.801		-9.173				-7.005			-4.502	-6.435							-4.611						-8.824		-6.635			-4.228	0.592			-2.274			-20.932	-31.232						-5.562		-7.504		-11.719
AD	-3.866	-9.819		-10.637				-4.181				-6.842							-6.635		-5.036	-8.578			-11.507		-12.081			-4.69	-3.519	-0.903					-21.472							-8.659		-7.409		-12.464
AD	-4.892	-9.305		-6.387				-5.195								-2.16			-5.481			-5.825			-9.115	-0.897	-7.523				6.98	-1.079			3.712		-7.551							-0.45		-2.532		-0.716	1.706
AD	-0.31			-2.297				1.922	2.694			1.527									2.341	-0.517			-4.001		-3.477			1.946	4.406						-7.387	-1.177						-12.897		-0.5
AD	1.437	0.709		-10.804				-4.83	-6.759		-10.71					-7.717				-3.715	-5.147	-7.9			-12.583	6.781	-11.741			-6.215	2.327	0.202		6.579			-9.647									-10.347		-0.799	1.445
AD	-4.332	-2.498							-5.058			-5.526						-20.319	-4.864		-2.964				-11.407	1.421	-9.759		5.881	-4.528	-9.689	-0.397		-8.446			-18.725							-22.418		-7.67		-6.064
[truncated: 575 more columns]
